# Supplementary material for: Meningeal lymphatic dysfunction exacerbates traumatic brain injury pathogenesis
Source: Nat Commun. 2020 Sep 10;11:4524. doi: 10.1038/s41467-020-18113-4 (PMC7483525; doi:10.1038/s41467-020-18113-4)
Supplement: Supplementary file 4 — Source Data [file 41467_2020_18113_MOESM4_ESM.xlsx]

## Sheet: Figure 1b
Sham	TBI
19.76	244.58
27.11	268.86
26.91	322.36
33.76	281.2
26.23	196.76
	249.66
	350.28
	287.96
	282.62
	147.01

## Sheet: Figure 1c
Sham	TBI
0	0
0	0
0	1
0	0
0	0
0	0
1	0
0	0
	0

## Sheet: Figure 1d
Day	Sham											TBI
1	147.667	187.667	194	140.333	137	191	172.333	197.667	168.667	148.333		248.333	230.667	107.333	140	268.667	230	169.333	290	210.667	128.667
2	270	265.667	235.667	172.667	238.667	215	242	251.333	223.333	267.667		299	252	246.667	169.333	194.333	316.333	145.333	280.667	226.333	181.333
3	306.667	221.667	221.667	137	263	192.667	197	269.333	218	216		341.667	360	289.333	226.667	332.333	360	144.333	342	302	189.333

## Sheet: Figure 1g
Sham	2 hr post TBI	24 hr post TBI	4 day post TBI	1 wk post TBI	2 wk post TBI	1 mo post TBI	2 mo post TBI
67.522	18.3285	8.3875	14.1534	5.85918	11.5266	29.5354	39.962
37.0665	34.4626	13.0259	6.79986	21.922	25.3879	17.4108	57.874
76.4455	10.2906	17.0727	33.2007	33.556	36.5375	41.097	52.1347
81.031	54.8085	8.76394	24.5442	49.0087	21.6862	39.563	27.4867
78.5875	10.5532	20.895	34.3569	11.8944	46.1791	47.554	38.658
47.2144		36.3124	27.6317	40.1596	24.1659	11.1144
51.958		17.0174	27.566	38.3814	68.5002	26.8882
48.5853				48.3398	18.6973	53.4742
34.367				59.6626		28.5569
28.3085						28.6602
26.6001						9.95526
53.8401
42.0868
43.4983
47.4704
45.7633
43.7274

## Sheet: Figure 1i
Sham	2 hpi
0.596	0.507
0.706	0.458
0.871	0.894
0.776	0.179
0.647	0.143
1.223	0.366
0.533	0.304
1.353	0.487
1.132

## Sheet: Figure 1j
Sham	2 hpi
1758.17	1527.38
1816.6	334.76
1366.06	1410.23
552.421	269.158
1800.49	343.733
1890.32	562.448
1718.35	221.884
2523.47	984.146
1943.82

## Sheet: Figure 2c
Sham	1 wk post TBI	2 wk post TBI	1 mo post TBI	2 mo post TBI
1.573	1.052	2.211	2.295	1.243
1.161	1.976	1.33	1.196	1.223
1.724	1.993	2.309	1.235	1.37
2.24	2.327	2.346	1.203	1.28
1.469	3.376	1.521	1.216	1.426
1.229	1.862	2.053	1.747	1.372
1.594	1.386	2.513	1.895	1.137
1.092	1.679		1.057	0.959
0.738	1.685
0.946	2.575
1.348	1.254
1.629
2.018
1.205
1.216

## Sheet: Figure 2d
Sham	1 wk post TBI	2 wk post TBI	1 mo post TBI	2 mo post TBI
40	83	77	43	31
18	30	59	56	42
36	32	57	78	77
20	34	61	76	67
19	104	62	53	20
26	21	47	44	52
45	52	74	32	42
30	30		77	32
13	68
8	50
43	79
24
34
21
35

## Sheet: Figure 2e
Sham	1 wk post TBI	2 wk post TBI	1 mo post TBI	2 mo post TBI
31	44	29	18	24
28	26	28	27	33
21	31	41	42	33
31	36	46	27	14
31	59	34	30	17
26	36	36	22	28
32	43	40	18	21
42	43		23	26
25	42
18	27
21	45
33
20
20
22

## Sheet: Figure 2f
Sham	1 wk post TBI	2 wk post TBI	1 mo post TBI	2 mo post TBI
14.9765	26.6942	19.6667	14.4246	12.2017
20.3964	15.541	19.3234	18.3229	21.1459
23.6047	19.4599	20.9827	19.294	17.4543
15.916	17.8654	16.9654	17.0594	13.8917
13.4195	20.4508	17.5199	20.7325	12.6847
18.4264	21.8403	21.6812	15.0083	23.132
18.4307	20.3951	22.0002	14.844	18.3329
21.1737	15.7398		17.4343	18.2169
16.2307	21.8282
15.8756	17.5831
12.9565	18.5244
18.3572
13.0783
16.6565
15.6021
16.4536
11.5371
15.9347

[truncated: 38 more sheets: Figure 3a, Figure 3d, Figure 3f, Figure 3g, Figure 3i, Figure 3j, Figure 6b, Figure 6c, Figure 6e, Figure 6f, Figure 6g, Figure 6i, Figure 7b, Figure 7c, Figure 7e, Figure 7f, Figure 7g, Figure 7h, Sup Figure 1b, Sup Figure 2c …]
